# Supplementary material for: Cytoplasmic control of Rab family small GTPases through BAG6
Source: EMBO Rep. 2019 Feb 25;20(4):e46794. doi: 10.15252/embr.201846794 (PMC6446207; doi:10.15252/embr.201846794)
Supplement: Supplementary file 3 — Source Data for Expanded View [file EMBR-20-e46794-s003.zip]

Archive with 5 entries (4 files):
- Source_Data_for_EV_Figures/
- Source_Data_for_EV_Figures/Source_Data_for_FigureEV1.pdf
- Source_Data_for_EV_Figures/Source_Data_for_FigureEV2.pdf
- Source_Data_for_EV_Figures/Source_Data_for_FigureEV3.pdf
- Source_Data_for_EV_Figures/Source_Data_for_FigureEV4.pdf
